# Supplementary material for: Anti-Freezing, Non-Drying, Localized Stiffening, and Shape-Morphing Organohydrogels
Source: Gels. 2022 May 25;8(6):331. doi: 10.3390/gels8060331 (PMC9222875; doi:10.3390/gels8060331)
Supplement: Supplementary file 1 [file gels-08-00331-s001.zip]

Archive with 3 entries (3 files):
- gels-1708685-supplementary.pdf
- Video S1.mp4
- Video S2.mp4
